# Supplementary material for: Analysis of Therapeutic Targets of A Novel Peptide Athycaltide-1 in the Treatment of Isoproterenol-Induced Pathological Myocardial Hypertrophy
Source: Cardiovasc Ther. 2022 May 2;2022:2715084. doi: 10.1155/2022/2715084 (PMC9085328; doi:10.1155/2022/2715084)
Supplement: Supplementary Materials — Raw data of DEPs in ISO/control group, ATH-1/ISO group, and ATH-1/control group. [file 2715084.f1.zip]

Archive with 3 entries (3 files):
- result_ATH-1_Control_screen.txt
- result_ATH-1_ISO_screen.txt
- result_ISO_Control_screen.txt
