# Supplementary material for: Analysis of Therapeutic Targets of A Novel Peptide Athycaltide-1 in the Treatment of Isoproterenol-Induced Pathological Myocardial Hypertrophy
Source: Cardiovasc Ther. 2022 May 2;2022:2715084. doi: 10.1155/2022/2715084 (PMC9085328; doi:10.1155/2022/2715084)
Supplement: Supplementary Materials — Raw data of DEPs in ISO/control group, ATH-1/ISO group, and ATH-1/control group. [file 2715084.f1.zip › result_ATH-1_Control_screen.txt]

Accession	Description	Score	Coverage	# Proteins	# Unique Peptides	# Peptides	# PSMs	# AAs	MW [kDa	calc. pI	ratio	p_value
P51638	Caveolin-3 OS=Rattus norvegicus GN=Cav3 PE=1 SV=1 - [CAV3_RAT]	6.53	0.0993	1	1	2	3	151	17.4	5.81	0.0000333	1.208
Q6LDP3	Glutathione S-transferase OS=Rattus norvegicus GN=Gstm1 PE=2 SV=1 - [Q6LDP3_RAT]	74.48	0.3472	5	4	7	35	216	25.7	8.19	0.0000186	0.813194444
Q6P725	Desmin OS=Rattus norvegicus GN=Des PE=1 SV=1 - [Q6P725_RAT]	2363.26	0.7612	7	33	38	1085	469	53.4	5.27	7.52E-136	1.26842095
D3ZRM9	60S ribosomal protein L13 OS=Rattus norvegicus GN=LOC100360491 PE=3 SV=1 - [D3ZRM9_RAT]	13.92	0.2322	5	5	5	8	211	24.2	11.41	0.000241051	1.200625
Q6IFV3	Keratin, type I cytoskeletal 15 OS=Rattus norvegicus GN=Krt15 PE=1 SV=1 - [K1C15_RAT]	12.96	0.0358	10	1	2	7	447	48.8	4.86	0.013229534	1.813875
A0A0H2UHR7	Filamin-C OS=Rattus norvegicus GN=Flnc PE=1 SV=1 - [A0A0H2UHR7_RAT]	934.06	0.3958	2	70	80	379	2693	287.1	5.91	2.48E-113	1.276416916
P51886	Lumican OS=Rattus norvegicus GN=Lum PE=1 SV=1 - [LUM_RAT]	190.08	0.4112	1	12	12	91	338	38.3	6.43	0.00000533	1.228235294
P62864	40S ribosomal protein S30 OS=Rattus norvegicus GN=Fau PE=1 SV=1 - [RS30_RAT]	9.43	0.1695	2	1	1	4	59	6.6	12.15	0.000000106	1.4055
P97541	Heat shock protein beta-6 OS=Rattus norvegicus GN=Hspb6 PE=1 SV=1 - [HSPB6_RAT]	284.17	0.9012	1	9	9	105	162	17.5	6.52	1.05E-55	1.548686275
A0A0G2K9Y0	Immunoglobulin heavy constant mu OS=Rattus norvegicus GN=Ighm PE=4 SV=1 - [A0A0G2K9Y0_RAT]	162.8	0.2056	11	3	7	65	467	51.6	7.11	3.66E-08	1.2784375
Q5J3L2	Vomeronasal type-1 receptor OS=Rattus norvegicus GN=Vom1r89 PE=3 SV=1 - [Q5J3L2_RAT]	14.04	0.0328	1	1	1	16	305	35.3	9.54	1.62E-18	0.72121875
P23565	Alpha-internexin OS=Rattus norvegicus GN=Ina PE=1 SV=2 - [AINX_RAT]	80.58	0.0376	7	1	2	51	505	56.1	5.22	0.043440449	1.796
A0A0G2JSV6	Globin c2 OS=Rattus norvegicus GN=Hba-a2 PE=1 SV=1 - [A0A0G2JSV6_RAT]	1188.54	0.6408	3	7	9	469	142	15.3	8.31	1.22E-116	0.707104677
Q9EQP5	Prolargin OS=Rattus norvegicus GN=Prelp PE=2 SV=1 - [PRELP_RAT]	53.08	0.3183	1	11	11	28	377	43.2	9.45	0.006619193	1.2589375
F1M245	Guanylate cyclase OS=Rattus norvegicus GN=Gucy2e PE=3 SV=2 - [F1M245_RAT]	0	0.0063	2	1	1	1	1110	122	7.27	0.024303995	0.71525
Q66HI5	Ferritin OS=Rattus norvegicus GN=Fth1 PE=1 SV=2 - [Q66HI5_RAT]	22.6	0.3901	8	5	5	8	182	21.1	6.01	1.52E-10	0.70828125
P70584	Short/branched chain specific acyl-CoA dehydrogenase, mitochondrial OS=Rattus norvegicus GN=Acadsb PE=1 SV=1 - [ACDSB_RAT]	13.66	0.081	2	2	2	3	432	47.8	8.06	0.025422575	0.629
G3V7L0	Adrenodoxin, mitochondrial OS=Rattus norvegicus GN=Fdx1 PE=1 SV=1 - [G3V7L0_RAT]	18.6	0.2021	3	3	3	8	188	20.1	5.88	0.000212348	1.99221875
Q498E0	Thioredoxin domain-containing protein 12 OS=Rattus norvegicus GN=Txndc12 PE=2 SV=2 - [TXD12_RAT]	18.06	0.2294	2	3	3	8	170	19	5.4	0.016168196	1.2410625
Q5EB55	Gbe1 protein (Fragment) OS=Rattus norvegicus GN=Gbe1 PE=2 SV=1 - [Q5EB55_RAT]	29.25	0.153	2	1	7	14	536	61.8	6.07	0.0000991	1.54475
Q4V8I6	60S ribosomal protein L11 OS=Rattus norvegicus GN=Rpl11 PE=1 SV=1 - [Q4V8I6_RAT]	4.61	0.0539	2	1	1	2	167	19	9.8	0.00000401	1.303625
A0A0G2JZY3	RALBP1-associated Eps domain-containing 1 OS=Rattus norvegicus GN=Reps1 PE=1 SV=1 - [A0A0G2JZY3_RAT]	4.08	0.0094	1	1	1	2	744	80.5	5.88	0.016173692	0.78175
Q6LE97	Glucose transporter type 2 (Fragment) OS=Rattus norvegicus PE=4 SV=1 - [Q6LE97_RAT]	0	0.2121	2	1	1	1	66	7.4	8.53	0.020664379	1.283
P02764	Alpha-1-acid glycoprotein OS=Rattus norvegicus GN=Orm1 PE=2 SV=1 - [A1AG_RAT]	19.72	0.1463	2	4	4	10	205	23.6	5.91	0.003111153	1.7682
Q9JHQ1	Titin (Fragment) OS=Rattus norvegicus GN=ttn PE=2 SV=1 - [Q9JHQ1_RAT]	104.58	0.2099	1	1	7	31	362	39.6	5.78	0.045539376	1.44175
A0A0G2JST3	Keratin, type II cytoskeletal 1 OS=Rattus norvegicus GN=Krt1 PE=1 SV=1 - [A0A0G2JST3_RAT]	88.97	0.072	2	5	5	44	625	64.7	7.93	7.75E-35	1.361965116
Q6QN15	NS5ATP4 OS=Rattus norvegicus GN=Ns5atp4 PE=2 SV=1 - [Q6QN15_RAT]	0	0.0478	1	1	1	1	251	28.3	9.22	0.005616806	0.78025
F1LPM3	Sorbin and SH3 domain-containing protein 2 OS=Rattus norvegicus GN=Sorbs2 PE=1 SV=2 - [F1LPM3_RAT]	180.74	0.1697	4	14	15	74	1196	134.1	8.41	2.11E-12	1.247609848
A0A0G2KAJ7	Collagen alpha-1(XII) chain OS=Rattus norvegicus GN=Col12a1 PE=1 SV=1 - [A0A0G2KAJ7_RAT]	0	0.0041	1	1	1	1	3143	342.3	5.64	0.020664379	1.283
Q9EQZ1	TSC22 domain family protein 3 OS=Rattus norvegicus GN=Tsc22d3 PE=1 SV=1 - [T22D3_RAT]	0	0.0672	6	1	1	1	134	14.8	4.56	0.0000153	0.81175
A0A0G2K1F9	Glycerol-3-phosphate dehydrogenase, mitochondrial OS=Rattus norvegicus GN=Gpd2 PE=1 SV=1 - [A0A0G2K1F9_RAT]	2.15	0.0151	4	1	1	1	598	67.3	6.28	0.002309926	0.69625
G3V7U0	Cysteine and glycine-rich protein 3 OS=Rattus norvegicus GN=Csrp3 PE=1 SV=1 - [G3V7U0_RAT]	429.6	0.5206	3	10	10	212	194	20.8	8.54	2.82E-73	1.49239779
G3V8C3	Vimentin OS=Rattus norvegicus GN=Vim PE=1 SV=1 - [G3V8C3_RAT]	873.13	0.6824	25	24	32	362	466	53.7	5.12	3.37E-25	1.483055412
P61016	Cardiac phospholamban OS=Rattus norvegicus GN=Pln PE=1 SV=1 - [PPLA_RAT]	26.98	0.2115	1	1	1	12	52	6.1	8.81	4.03E-11	1.449354167
P11884	Aldehyde dehydrogenase, mitochondrial OS=Rattus norvegicus GN=Aldh2 PE=1 SV=1 - [ALDH2_RAT]	491.58	0.5029	3	1	20	206	519	56.5	7.05	3.52E-10	0.726954545
P50123-2	Isoform 2 of Glutamyl aminopeptidase OS=Rattus norvegicus GN=Enpep - [AMPE_RAT]	0	0.0122	3	1	1	1	573	64.9	5.2	0.000113907	0.81175
Q63011	Zero beta-globin (Fragment) OS=Rattus norvegicus PE=3 SV=1 - [Q63011_RAT]	726.53	0.8151	3	5	10	357	146	15.9	7.3	1.5E-14	0.743234694
A0A096MK54	RCG24674, isoform CRA_e OS=Rattus norvegicus GN=Synm PE=1 SV=1 - [A0A096MK54_RAT]	17.14	0.0614	4	7	7	10	1255	140.7	5.12	0.000058	1.2941
P27139	Carbonic anhydrase 2 OS=Rattus norvegicus GN=Ca2 PE=1 SV=2 - [CAH2_RAT]	33.55	0.2808	1	5	5	16	260	29.1	7.4	0.00000809	0.824883333
A0A097BW25	Periostin OS=Rattus norvegicus GN=Postn PE=1 SV=1 - [A0A097BW25_RAT]	174.73	0.3946	2	22	22	62	783	87.1	7.25	0.00000127	2.0295
Q3B8P5	Psmd8 protein (Fragment) OS=Rattus norvegicus GN=Psmd8 PE=2 SV=1 - [Q3B8P5_RAT]	0	0.0316	2	1	1	1	285	32.3	6.38	0.01456573	1.2125
P05964	Protein S100-A6 OS=Rattus norvegicus GN=S100a6 PE=1 SV=3 - [S10A6_RAT]	19.56	0.2472	1	3	3	9	89	10	5.48	0.033473553	1.269666667
P16296	Coagulation factor IX OS=Rattus norvegicus GN=F9 PE=2 SV=2 - [FA9_RAT]	2.81	0.0346	1	1	1	1	462	51.8	5.3	0.0000345	1.24675
D3ZZN3	Acetyl-coenzyme A synthetase OS=Rattus norvegicus GN=Acss1 PE=3 SV=1 - [D3ZZN3_RAT]	182.87	0.3768	1	21	21	78	682	74.8	6.86	1.87E-20	0.832115385
A0A0G2K3C6	Glutathione S-transferase theta-2-like OS=Rattus norvegicus GN=LOC103694879 PE=4 SV=1 - [A0A0G2K3C6_RAT]	2.6	0.0552	2	1	1	1	181	20.3	7.03	0.00015725	0.769
B5DFG4	Heat shock 27kD protein family, member 7 (Cardiovascular) OS=Rattus norvegicus GN=Hspb7 PE=2 SV=1 - [B5DFG4_RAT]	117.23	0.5621	2	8	8	70	169	18.6	6.42	1.04E-17	1.346260714
O35952-2	Isoform 2 of Hydroxyacylglutathione hydrolase, mitochondrial OS=Rattus norvegicus GN=Hagh - [GLO2_RAT]	10.33	0.1385	3	3	3	7	260	28.9	6.95	0.000014	0.804964286
P04785	Protein disulfide-isomerase OS=Rattus norvegicus GN=P4hb PE=1 SV=2 - [PDIA1_RAT]	163.47	0.4204	2	20	20	75	509	56.9	4.93	7.07E-08	1.2676
P17209	Myosin light chain 4 OS=Rattus norvegicus GN=Myl4 PE=2 SV=2 - [MYL4_RAT]	239.97	0.399	2	6	7	122	193	21.3	5.03	0.009457293	0.737909091
P20762	Ig gamma-2C chain C region OS=Rattus norvegicus PE=2 SV=1 - [IGG2C_RAT]	17.25	0.2249	1	5	5	8	329	36.5	8.22	6.13E-20	1.2500625
P53987	Monocarboxylate transporter 1 OS=Rattus norvegicus GN=Slc16a1 PE=1 SV=1 - [MOT1_RAT]	40.22	0.081	1	4	4	19	494	53.2	8.32	6.32E-17	1.272947368
Q6P6R6	Transglutaminase 2, C polypeptide OS=Rattus norvegicus GN=Tgm2 PE=2 SV=1 - [Q6P6R6_RAT]	408.26	0.4606	3	28	28	186	686	76.9	5.07	1.86E-45	1.359747222
A0A0G2JVK4	Neurolysin, mitochondrial OS=Rattus norvegicus GN=Nln PE=1 SV=1 - [A0A0G2JVK4_RAT]	2.24	0.0191	3	1	1	1	681	77.8	6.2	0.003317964	1.3605
Q4FZU2	Keratin, type II cytoskeletal 6A OS=Rattus norvegicus GN=Krt6a PE=1 SV=1 - [K2C6A_RAT]	42.87	0.067	21	2	4	20	552	59.2	7.94	2.72E-09	1.303446429
P16303	Carboxylesterase 1D OS=Rattus norvegicus GN=Ces1d PE=1 SV=2 - [CES1D_RAT]	17.69	0.1204	2	5	5	11	565	62.1	6.54	9.89E-08	0.799159091
Q3KR60	Trip12 protein OS=Rattus norvegicus GN=Trip12 PE=2 SV=1 - [Q3KR60_RAT]	0	0.018	6	1	1	1	500	57.4	6.1	0.020664379	1.283
Q9ES40	PRA1 family protein 3 OS=Rattus norvegicus GN=Arl6ip5 PE=1 SV=1 - [PRAF3_RAT]	8.93	0.0585	2	1	1	5	188	21.5	9.61	0.00000114	1.237
Q7TN00	Cardiac titin N2BA isoform (Fragment) OS=Rattus norvegicus PE=2 SV=2 - [Q7TN00_RAT]	256.2	0.205	7	44	53	117	3410	375.5	5.85	1.37E-23	1.280862179
P60522	Gamma-aminobutyric acid receptor-associated protein-like 2 OS=Rattus norvegicus GN=Gabarapl2 PE=3 SV=1 - [GBRL2_RAT]	2.21	0.0684	1	1	1	1	117	13.7	8.1	0.000246452	1.34625
O09019	Nestin (Fragment) OS=Rattus norvegicus GN=Nes PE=4 SV=1 - [O09019_RAT]	13.81	0.15	5	1	1	7	60	6.6	8.75	0.00000143	1.303535714
O08591	Perlecan (Fragment) OS=Rattus norvegicus GN=Hspg2 PE=2 SV=1 - [O08591_RAT]	5.08	0.2059	1	1	1	2	68	7.4	4.64	0.0000813	0.8285
Q66HR2	Microtubule-associated protein RP/EB family member 1 OS=Rattus norvegicus GN=Mapre1 PE=1 SV=3 - [MARE1_RAT]	2.94	0.0709	1	1	1	1	268	30	5.22	0.0000653	1.456
A0A0G2JXB1	Galectin OS=Rattus norvegicus GN=Lgals3 PE=1 SV=1 - [A0A0G2JXB1_RAT]	100.66	0.2262	8	6	6	43	252	26.3	8.57	2.74E-15	2.279488372
P00762	Anionic trypsin-1 OS=Rattus norvegicus GN=Prss1 PE=1 SV=1 - [TRY1_RAT]	3.11	0.0813	1	1	1	1	246	25.9	4.89	0.0000101	1.382
D3ZD72	Non-SMC condensin I complex, subunit G OS=Rattus norvegicus GN=Ncapg PE=1 SV=3 - [D3ZD72_RAT]	2.21	0.008	1	1	1	1	1002	112.5	5.77	0.000172317	0.79125
O88797-2	Isoform p59 of Disabled homolog 2 OS=Rattus norvegicus GN=Dab2 - [DAB2_RAT]	3.04	0.0182	3	1	1	1	550	58.8	5.96	0.000416214	1.32925
D4A1G5	Olfactory receptor OS=Rattus norvegicus GN=Olr556 PE=3 SV=1 - [D4A1G5_RAT]	0	0.0749	2	1	1	1	307	34.5	8.21	0.020664379	1.283
P08010	Glutathione S-transferase Mu 2 OS=Rattus norvegicus GN=Gstm2 PE=1 SV=2 - [GSTM2_RAT]	173.8	0.6927	6	7	16	81	218	25.7	7.39	1.63E-14	0.694205357
F1LN63	Toll-like receptor 3 OS=Rattus norvegicus GN=Tlr3 PE=1 SV=1 - [F1LN63_RAT]	0	0.0199	1	1	1	1	905	103	8.12	0.020664379	1.283
P06686	Sodium/potassium-transporting ATPase subunit alpha-2 OS=Rattus norvegicus GN=Atp1a2 PE=1 SV=1 - [AT1A2_RAT]	169.16	0.1804	7	2	13	68	1020	112.1	5.55	0.046223504	0.788875
A0A0G2JSH5	Serum albumin OS=Rattus norvegicus GN=Alb PE=1 SV=1 - [A0A0G2JSH5_RAT]	4763	0.7286	1	1	46	2077	608	68.7	6.48	1.08E-141	1.270419065
Q3HSE5	Protein kinase B beta OS=Rattus norvegicus GN=Akt2 PE=1 SV=1 - [Q3HSE5_RAT]	0	0.0333	9	1	2	3	481	55.6	6.49	0.012097296	0.74875
D3Z9Z0	Ankyrin 1 OS=Rattus norvegicus GN=Ank1 PE=1 SV=1 - [D3Z9Z0_RAT]	7.23	0.0123	1	1	2	3	1707	187	6.7	0.000247409	1.23725
Q920P6	Adenosine deaminase OS=Rattus norvegicus GN=Ada PE=1 SV=3 - [ADA_RAT]	0	0.0938	1	2	2	2	352	39.9	5.5	0.004439208	0.823125
A0A0H2UHW5	Importin subunit alpha OS=Rattus norvegicus GN=Kpna5 PE=3 SV=1 - [A0A0H2UHW5_RAT]	3.16	0.027	8	1	1	2	518	58.1	5.38	0.014780528	0.82
B5DFK9	Gcn1l1 protein (Fragment) OS=Rattus norvegicus GN=Gcn1l1 PE=2 SV=1 - [B5DFK9_RAT]	2.5	0.0085	2	1	1	1	1293	141.3	6.92	0.004868776	1.209
Q6AYU4	Egl nine homolog 2 OS=Rattus norvegicus GN=Egln2 PE=2 SV=1 - [EGLN2_RAT]	0	0.0337	1	1	1	1	415	44.7	8.38	0.010355089	0.802
A0A0G2JX91	Uncharacterized protein OS=Rattus norvegicus PE=4 SV=1 - [A0A0G2JX91_RAT]	350.23	0.1829	2	1	4	168	246	28.4	8.37	0.0000186	1.259625
P07483	Fatty acid-binding protein, heart OS=Rattus norvegicus GN=Fabp3 PE=1 SV=2 - [FABPH_RAT]	896.37	0.5338	1	8	8	426	133	14.8	6.33	5.78E-128	0.829803404
B2RZ37	Receptor expression-enhancing protein 5 OS=Rattus norvegicus GN=Reep5 PE=1 SV=1 - [REEP5_RAT]	11.24	0.0952	2	2	2	8	189	21.4	8.12	1.02E-10	1.2749375
Q06645	ATP synthase F(0) complex subunit C1, mitochondrial OS=Rattus norvegicus GN=Atp5g1 PE=1 SV=1 - [AT5G1_RAT]	5.52	0.0515	5	1	1	2	136	14.2	9.91	0.0000746	1.2045
D4A985	PR/SET domain 11 OS=Rattus norvegicus GN=Prdm11 PE=4 SV=2 - [D4A985_RAT]	6.79	0.0051	3	1	1	4	1172	133.7	6.15	0.002024828	1.2
Q6P792	Four and a half LIM domains 1 OS=Rattus norvegicus GN=Fhl1 PE=1 SV=1 - [Q6P792_RAT]	224.09	0.4966	5	13	13	111	296	33.6	8.46	5.51E-49	1.684318396
P51647	Retinal dehydrogenase 1 OS=Rattus norvegicus GN=Aldh1a1 PE=1 SV=3 - [AL1A1_RAT]	13.12	0.0419	3	1	2	7	501	54.4	7.83	0.0000874	0.66775
B2GUV5	V-type proton ATPase subunit G OS=Rattus norvegicus GN=Atp6v1g1 PE=1 SV=1 - [B2GUV5_RAT]	1.83	0.0932	1	1	1	1	118	13.7	7.28	0.00015502	1.25225
O55171	Acyl-coenzyme A thioesterase 2, mitochondrial OS=Rattus norvegicus GN=Acot2 PE=1 SV=1 - [ACOT2_RAT]	446.1	0.4592	8	17	17	182	453	49.7	7.83	4.22E-83	1.278652235
B0BNN3	Carbonic anhydrase 1 OS=Rattus norvegicus GN=Ca1 PE=1 SV=1 - [CAH1_RAT]	54.05	0.3218	1	7	7	32	261	28.3	7.42	0.0000236	0.783346154
F1LRE1	Glutathione reductase OS=Rattus norvegicus GN=Gsr PE=1 SV=2 - [F1LRE1_RAT]	2.42	0.0293	3	1	1	1	410	44.8	7.11	0.03200494	0.7635
A0A0G2K6H2	Maleylacetoacetate isomerase OS=Rattus norvegicus GN=Gstz1 PE=1 SV=1 - [A0A0G2K6H2_RAT]	22.89	0.2279	4	4	4	6	215	23.8	7.77	3.24E-08	0.784583333
P01048	T-kininogen 1 OS=Rattus norvegicus GN=Map1 PE=1 SV=2 - [KNT1_RAT]	322.71	0.3488	2	5	14	143	430	47.7	6.52	2.88E-12	1.931519608
A0A0G2K5E8	Collagen, type I, alpha 2 OS=Rattus norvegicus GN=NEWGENE_621351 PE=1 SV=1 - [A0A0G2K5E8_RAT]	8.28	0.0204	4	2	2	3	1274	120	9.2	0.04344272	1.240833333
D3ZH41	Cytoskeleton-associated protein 4 OS=Rattus norvegicus GN=Ckap4 PE=1 SV=2 - [D3ZH41_RAT]	4.33	0.0521	1	2	2	4	326	36.3	4.82	0.001282862	1.2345625
A0A0H2UHM3	Haptoglobin OS=Rattus norvegicus GN=Hp PE=1 SV=1 - [A0A0H2UHM3_RAT]	316.17	0.4133	3	14	14	160	346	38.4	6.54	6.17E-09	1.430003145
P08932	T-kininogen 2 OS=Rattus norvegicus PE=1 SV=2 - [KNT2_RAT]	346.44	0.4791	6	7	20	170	430	47.7	6.35	1.12E-08	1.718308824
Q499S3	Tmem184b protein (Fragment) OS=Rattus norvegicus GN=Tmem184b PE=2 SV=1 - [Q499S3_RAT]	0	0.0219	1	1	1	1	411	46.1	8.59	0.020664379	1.283
Q07936	Annexin A2 OS=Rattus norvegicus GN=Anxa2 PE=1 SV=2 - [ANXA2_RAT]	327.47	0.6195	2	19	19	139	339	38.7	7.69	1.12E-16	1.272802158
G3V6A9	Microfibril-associated glycoprotein 4-like OS=Rattus norvegicus GN=Mfap4 PE=1 SV=2 - [G3V6A9_RAT]	20.06	0.0703	3	1	1	5	256	28.8	5.29	7.96E-19	0.8119
D3ZXY4	Aldehyde dehydrogenase 8 family, member A1 OS=Rattus norvegicus GN=Aldh8a1 PE=1 SV=2 - [D3ZXY4_RAT]	2.5	0.0164	1	1	1	1	487	53.5	7.34	0.027374105	0.65
A6HIS0	RCG32667 OS=Rattus norvegicus GN=Tcap PE=1 SV=1 - [A6HIS0_RAT]	25.14	0.2575	2	4	4	11	167	19.1	5.95	8.32E-15	1.523136364
P0C7J6	Leucine-rich repeat and fibronectin type III domain-containing protein 1 OS=Rattus norvegicus GN=Lrfn1 PE=1 SV=1 - [LRFN1_RAT]	0	0.0209	1	1	1	1	766	81.9	7.74	0.020664379	1.283
A0A0H2UHI5	Ab1-233 OS=Rattus norvegicus GN=Serpina3n PE=1 SV=1 - [A0A0H2UHI5_RAT]	160.51	0.4779	5	14	16	69	408	45.5	5.47	1.08E-09	1.226078431
F1LYI5	60S ribosomal protein L29 OS=Rattus norvegicus GN=RGD1564138 PE=3 SV=3 - [F1LYI5_RAT]	2.15	0.0544	5	1	1	1	147	16.4	11.43	0.023184607	1.28775
Q8VIF7	Selenium-binding protein 1 OS=Rattus norvegicus GN=Selenbp1 PE=1 SV=1 - [SBP1_RAT]	151.16	0.5403	2	19	19	63	472	52.5	6.57	8.71E-21	0.800150794
P11517	Hemoglobin subunit beta-2 OS=Rattus norvegicus PE=1 SV=2 - [HBB2_RAT]	1552.92	0.8707	2	4	12	740	147	16	8.79	1.04E-21	0.767663823
D4ACB6	Pleckstrin and Sec7 domain containing 2 (Predicted) OS=Rattus norvegicus GN=Psd2 PE=1 SV=1 - [D4ACB6_RAT]	0	0.0208	1	1	1	1	771	84.5	5.19	0.000265647	1.27575
F1LPM9	Serine/threonine-protein kinase TNNI3K OS=Rattus norvegicus GN=Tnni3k PE=4 SV=2 - [F1LPM9_RAT]	0	0.0311	2	1	1	1	835	92.7	6.46	0.002549953	1.24625
P11980	Pyruvate kinase PKM OS=Rattus norvegicus GN=Pkm PE=1 SV=3 - [KPYM_RAT]	1295.95	0.7476	8	38	38	504	531	57.8	7.06	4.02E-98	1.202921471
O54892	Mutant type II hexokinase OS=Rattus norvegicus GN=Hk2 PE=2 SV=1 - [O54892_RAT]	125.52	0.2475	5	15	19	53	917	102.4	6.1	0.0000021	1.201041667
P62329	Thymosin beta-4 OS=Rattus norvegicus GN=Tmsb4x PE=1 SV=2 - [TYB4_RAT]	9.06	0.1591	4	1	1	4	44	5	5.06	0.000568036	1.235875
A0A0G2K4D0	Ankyrin-3 OS=Rattus norvegicus GN=Ank3 PE=1 SV=1 - [A0A0G2K4D0_RAT]	17.77	0.029	18	1	5	8	1725	187.8	7.4	0.015442176	1.40425
A1A5P6	Uncharacterized protein (Fragment) OS=Rattus norvegicus PE=2 SV=1 - [A1A5P6_RAT]	0	0.0122	4	1	1	1	736	83.2	6.68	0.001639202	0.68925
Q62952	Dihydropyrimidinase-related protein 3 OS=Rattus norvegicus GN=Dpysl3 PE=1 SV=2 - [DPYL3_RAT]	50.22	0.1684	2	5	8	17	570	61.9	6.49	0.006261258	1.237388889
Q68FW7	Threonine--tRNA ligase, mitochondrial OS=Rattus norvegicus GN=Tars2 PE=2 SV=1 - [SYTM_RAT]	8.57	0.0304	1	1	2	3	723	81.6	7.87	0.001350401	0.807
Q9ER30	Kelch-like protein 41 OS=Rattus norvegicus GN=Klhl41 PE=1 SV=1 - [KLH41_RAT]	53.93	0.1931	1	11	11	26	606	68.2	5.17	5.69E-08	1.236490385
F1M632	Adenylate kinase 9 OS=Rattus norvegicus GN=Ak9 PE=1 SV=3 - [F1M632_RAT]	0	0.0053	1	1	1	1	1888	218.4	5.07	0.011074148	0.81125
