# Supplementary material for: Analysis of Therapeutic Targets of A Novel Peptide Athycaltide-1 in the Treatment of Isoproterenol-Induced Pathological Myocardial Hypertrophy
Source: Cardiovasc Ther. 2022 May 2;2022:2715084. doi: 10.1155/2022/2715084 (PMC9085328; doi:10.1155/2022/2715084)
Supplement: Supplementary Materials — Raw data of DEPs in ISO/control group, ATH-1/ISO group, and ATH-1/control group. [file 2715084.f1.zip › result_ATH-1_ISO_screen.txt]

Accession	Description	Score	Coverage	# Proteins	# Unique Peptides	# Peptides	# PSMs	# AAs	MW [kDa	calc. pI	ratio	p_value
A0A0G2JV08	Suppressor of zeste 12 homolog (Drosophila) OS=Rattus norvegicus GN=Suz12 PE=1 SV=1 - [A0A0G2JV08_RAT]	2	0.0167	2	1	1	3	717	80.1	9.33	0.041439776	0.605416667
P27139	Carbonic anhydrase 2 OS=Rattus norvegicus GN=Ca2 PE=1 SV=2 - [CAH2_RAT]	33.55	0.2808	1	5	5	16	260	29.1	7.4	0.036646147	0.791266667
P10959	Carboxylesterase 1C OS=Rattus norvegicus GN=Ces1c PE=1 SV=3 - [EST1C_RAT]	55.44	0.2186	3	10	10	22	549	60.1	5.73	2.69E-11	0.735897727
Q63011	Zero beta-globin (Fragment) OS=Rattus norvegicus PE=3 SV=1 - [Q63011_RAT]	726.53	0.8151	3	5	10	357	146	15.9	7.3	5.41E-08	0.743454082
E9PTY0	Leucine-rich repeat and coiled-coil centrosomal protein 1 OS=Rattus norvegicus GN=Lrrcc1 PE=1 SV=2 - [E9PTY0_RAT]	2.01	0.0088	1	1	1	2	1025	119.1	6.13	0.001691257	1.25775
A0A0G2JVK4	Neurolysin, mitochondrial OS=Rattus norvegicus GN=Nln PE=1 SV=1 - [A0A0G2JVK4_RAT]	2.24	0.0191	3	1	1	1	681	77.8	6.2	0.000000317	1.8815
F1LZH0	Ig kappa chain V19-17-like OS=Rattus norvegicus GN=LOC100912707 PE=1 SV=2 - [F1LZH0_RAT]	3.83	0.122	1	1	1	1	123	13.6	7.99	0.006652626	0.79325
F1LYZ8	Protein phosphatase 1, regulatory subunit 21 OS=Rattus norvegicus GN=Ppp1r21 PE=1 SV=3 - [F1LYZ8_RAT]	2.01	0.0179	1	1	1	1	780	88.3	6.96	0.015832586	1.2485
P20762	Ig gamma-2C chain C region OS=Rattus norvegicus PE=2 SV=1 - [IGG2C_RAT]	17.25	0.2249	1	5	5	8	329	36.5	8.22	6.23E-16	0.7924375
B4F772	Heat shock 70kDa protein 4-like (Predicted), isoform CRA_b OS=Rattus norvegicus GN=Hspa4l PE=1 SV=1 - [B4F772_RAT]	25.91	0.0322	2	1	2	8	838	94.2	5.69	0.000211541	1.39475
D3ZXL5	Nuclear cap-binding subunit 3 OS=Rattus norvegicus GN=Ncbp3 PE=1 SV=1 - [D3ZXL5_RAT]	0	0.0211	1	1	1	1	615	70	5.87	0.001420907	1.37175
P07633	Propionyl-CoA carboxylase beta chain, mitochondrial OS=Rattus norvegicus GN=Pccb PE=2 SV=1 - [PCCB_RAT]	184.5	0.4861	1	1	20	70	541	58.6	7.47	0.024520624	1.23525
Q3KR60	Trip12 protein OS=Rattus norvegicus GN=Trip12 PE=2 SV=1 - [Q3KR60_RAT]	0	0.018	6	1	1	1	500	57.4	6.1	0.007578781	1.31825
Q64303	Serine/threonine-protein kinase PAK 2 OS=Rattus norvegicus GN=Pak2 PE=1 SV=1 - [PAK2_RAT]	0	0.021	2	1	1	1	524	57.9	5.77	0.003165599	0.826
B2GV33	Amine oxidase (Fragment) OS=Rattus norvegicus GN=Maoa PE=2 SV=1 - [B2GV33_RAT]	58.51	0.2212	4	9	9	24	520	58.8	8.07	0.0000155	0.81303125
Q66HR2	Microtubule-associated protein RP/EB family member 1 OS=Rattus norvegicus GN=Mapre1 PE=1 SV=3 - [MARE1_RAT]	2.94	0.0709	1	1	1	1	268	30	5.22	0.0000547	1.44725
P60522	Gamma-aminobutyric acid receptor-associated protein-like 2 OS=Rattus norvegicus GN=Gabarapl2 PE=3 SV=1 - [GBRL2_RAT]	2.21	0.0684	1	1	1	1	117	13.7	8.1	0.000353681	1.267
Q0D2L2	Mitochondrial ribosomal protein S22 OS=Rattus norvegicus GN=Mrps22 PE=1 SV=1 - [Q0D2L2_RAT]	0	0.0334	1	1	1	1	359	41.2	8.31	0.005068994	1.234
D3ZUV3	Eukaryotic translation initiation factor 2A OS=Rattus norvegicus GN=Eif2a PE=1 SV=3 - [D3ZUV3_RAT]	0	0.0238	1	1	1	1	589	65.3	8.91	0.020254081	1.2305
A0A0G2JSV6	Globin c2 OS=Rattus norvegicus GN=Hba-a2 PE=1 SV=1 - [A0A0G2JSV6_RAT]	1188.54	0.6408	3	7	9	469	142	15.3	8.31	7.57E-69	0.680634187
Q6LE97	Glucose transporter type 2 (Fragment) OS=Rattus norvegicus PE=4 SV=1 - [Q6LE97_RAT]	0	0.2121	2	1	1	1	66	7.4	8.53	0.007578781	1.31825
D4ADN6	Fibronectin type III and SPRY domain-containing 2 OS=Rattus norvegicus GN=Fsd2 PE=4 SV=2 - [D4ADN6_RAT]	0	0.0134	1	1	1	1	746	84.6	4.94	0.0000141	1.28125
D4ABU0	Mediator of RNA polymerase II transcription subunit 17 OS=Rattus norvegicus GN=Med17 PE=1 SV=2 - [D4ABU0_RAT]	0	0.0259	1	1	1	1	579	64.3	6.93	0.025262998	1.32325
A0A0G2KAJ7	Collagen alpha-1(XII) chain OS=Rattus norvegicus GN=Col12a1 PE=1 SV=1 - [A0A0G2KAJ7_RAT]	0	0.0041	1	1	1	1	3143	342.3	5.64	0.007578781	1.31825
Q499S3	Tmem184b protein (Fragment) OS=Rattus norvegicus GN=Tmem184b PE=2 SV=1 - [Q499S3_RAT]	0	0.0219	1	1	1	1	411	46.1	8.59	0.007578781	1.31825
P11517	Hemoglobin subunit beta-2 OS=Rattus norvegicus PE=1 SV=2 - [HBB2_RAT]	1552.92	0.8707	2	4	12	740	147	16	8.79	2.38E-17	0.746260204
Q63910	Alpha globin OS=Rattus norvegicus GN=Hba-a3 PE=1 SV=2 - [Q63910_RAT]	41.5	0.2324	2	2	4	23	142	15.5	8.22	0.00069099	1.267416667
A0A0G2K503	Flavin-containing monooxygenase OS=Rattus norvegicus GN=Fmo2 PE=3 SV=1 - [A0A0G2K503_RAT]	0	0.044	4	1	1	1	432	49.3	7.53	0.001393718	1.6395
P0C7J6	Leucine-rich repeat and fibronectin type III domain-containing protein 1 OS=Rattus norvegicus GN=Lrfn1 PE=1 SV=1 - [LRFN1_RAT]	0	0.0209	1	1	1	1	766	81.9	7.74	0.007578781	1.31825
D3ZPN3	Myeloid leukemia factor 2 OS=Rattus norvegicus GN=Mlf2 PE=1 SV=1 - [D3ZPN3_RAT]	2.88	0.0729	1	1	1	1	247	28	6.98	0.005072849	1.23975
A0A0G2JUY4	Uncharacterized protein OS=Rattus norvegicus PE=1 SV=1 - [A0A0G2JUY4_RAT]	75.55	0.3455	4	1	3	29	110	12.4	8.41	0.002176401	0.790333333
Q566C7	Diphosphoinositol polyphosphate phosphohydrolase 1 OS=Rattus norvegicus GN=Nudt3 PE=1 SV=1 - [NUDT3_RAT]	2.08	0.0595	1	1	1	1	168	19.1	6.34	0.032288012	1.26525
P02770	Serum albumin OS=Rattus norvegicus GN=Alb PE=1 SV=2 - [ALBU_RAT]	4692.45	0.7401	1	2	47	2057	608	68.7	6.48	3.61E-22	0.687021552
Q6IFU9	Keratin 16 OS=Rattus norvegicus GN=Krt16 PE=1 SV=1 - [Q6IFU9_RAT]	8.58	0.0432	9	1	2	6	463	50.7	5.12	0.00519826	0.78575
F1LN63	Toll-like receptor 3 OS=Rattus norvegicus GN=Tlr3 PE=1 SV=1 - [F1LN63_RAT]	0	0.0199	1	1	1	1	905	103	8.12	0.007578781	1.31825
D4A1G5	Olfactory receptor OS=Rattus norvegicus GN=Olr556 PE=3 SV=1 - [D4A1G5_RAT]	0	0.0749	2	1	1	1	307	34.5	8.21	0.007578781	1.31825
F7FFV2	Keratin, type II cytoskeletal 5 (Fragment) OS=Rattus norvegicus GN=Krt5 PE=1 SV=2 - [F7FFV2_RAT]	21.31	0.0987	22	1	4	8	395	44	5.34	0.042488474	0.79325
F1M2Q1	Rho GTPase-activating protein 42 OS=Rattus norvegicus GN=Arhgap42 PE=1 SV=3 - [F1M2Q1_RAT]	0	0.0121	1	1	1	1	826	92.8	8.47	2.47E-08	1.43
P0DMW0	Heat shock 70 kDa protein 1A OS=Rattus norvegicus GN=Hspa1a PE=2 SV=1 - [HS71A_RAT]	368.92	0.5179	1	14	26	157	641	70.1	5.82	0.0000772	0.723933333
P02767	Transthyretin OS=Rattus norvegicus GN=Ttr PE=1 SV=1 - [TTHY_RAT]	7.13	0.2585	1	3	3	5	147	15.7	6.16	0.01026868	0.8159
A0A0G2JSW3	Globin a4 OS=Rattus norvegicus GN=Hbb PE=1 SV=1 - [A0A0G2JSW3_RAT]	1956.5	0.8844	2	4	12	913	147	16	8.07	2.19E-54	0.677917969
Q06645	ATP synthase F(0) complex subunit C1, mitochondrial OS=Rattus norvegicus GN=Atp5g1 PE=1 SV=1 - [AT5G1_RAT]	5.52	0.0515	5	1	1	2	136	14.2	9.91	0.024124529	1.29925
A0A0G2JX91	Uncharacterized protein OS=Rattus norvegicus PE=4 SV=1 - [A0A0G2JX91_RAT]	350.23	0.1829	2	1	4	168	246	28.4	8.37	0.005209995	1.59675
P01161	Natriuretic peptides A OS=Rattus norvegicus GN=Nppa PE=1 SV=1 - [ANF_RAT]	26.76	0.1447	1	2	2	15	152	16.5	7.3	0.003214582	0.777083333
Q5FVF3	Golgi-associated, gamma adaptin ear-containing, ARF-binding protein 1 OS=Rattus norvegicus GN=Gga1 PE=1 SV=1 - [Q5FVF3_RAT]	0	0.0125	1	1	1	1	562	61.7	5.73	0.000000418	0.76675
Q6DGG1	Protein ABHD14B OS=Rattus norvegicus GN=Abhd14b PE=2 SV=1 - [ABHEB_RAT]	5.21	0.1095	2	2	2	2	210	22.6	6.01	0.0000402	1.253875
B0BNN3	Carbonic anhydrase 1 OS=Rattus norvegicus GN=Ca1 PE=1 SV=1 - [CAH1_RAT]	54.05	0.3218	1	7	7	32	261	28.3	7.42	0.0000494	0.792192308
