# Supplementary material for: Analysis of Therapeutic Targets of A Novel Peptide Athycaltide-1 in the Treatment of Isoproterenol-Induced Pathological Myocardial Hypertrophy
Source: Cardiovasc Ther. 2022 May 2;2022:2715084. doi: 10.1155/2022/2715084 (PMC9085328; doi:10.1155/2022/2715084)
Supplement: Supplementary Materials — Raw data of DEPs in ISO/control group, ATH-1/ISO group, and ATH-1/control group. [file 2715084.f1.zip › result_ISO_Control_screen.txt]

Accession	Description	Score	Coverage	# Proteins	# Unique Peptides	# Peptides	# PSMs	# AAs	MW [kDa	calc. pI	ratio	p_value
P0DMW0	Heat shock 70 kDa protein 1A OS=Rattus norvegicus GN=Hspa1a PE=2 SV=1 - [HS71A_RAT]	368.92	0.5179	1	14	26	157	641	70.1	5.82	3.26E-18	1.772583333
A0A0G2JSH5	Serum albumin OS=Rattus norvegicus GN=Alb PE=1 SV=1 - [A0A0G2JSH5_RAT]	4763	0.7286	1	1	46	2077	608	68.7	6.48	4.42E-08	1.302805755
P06238	Alpha-2-macroglobulin OS=Rattus norvegicus GN=A2m PE=2 SV=2 - [A2MG_RAT]	16.52	0.0414	5	3	5	11	1472	163.7	6.29	0.000144496	1.364
P24368	Peptidyl-prolyl cis-trans isomerase B OS=Rattus norvegicus GN=Ppib PE=1 SV=3 - [PPIB_RAT]	72.46	0.3056	1	7	7	31	216	23.8	9.5	3.9E-09	1.221051724
P58775	Tropomyosin beta chain OS=Rattus norvegicus GN=Tpm2 PE=1 SV=1 - [TPM2_RAT]	876.55	0.4437	3	1	20	378	284	32.8	4.7	0.03564462	1.20775
O88797-2	Isoform p59 of Disabled homolog 2 OS=Rattus norvegicus GN=Dab2 - [DAB2_RAT]	3.04	0.0182	3	1	1	1	550	58.8	5.96	0.002713742	1.449
F7FFV2	Keratin, type II cytoskeletal 5 (Fragment) OS=Rattus norvegicus GN=Krt5 PE=1 SV=2 - [F7FFV2_RAT]	21.31	0.0987	22	1	4	8	395	44	5.34	0.0000213	1.35875
D3ZKU6	Guanylate-binding protein 1 OS=Rattus norvegicus GN=Gbp1 PE=4 SV=2 - [D3ZKU6_RAT]	23.24	0.1096	1	5	5	12	593	68.4	6	0.000374124	1.233145833
A0A0G2K1K8	Exocyst complex component 2 (Fragment) OS=Rattus norvegicus GN=LOC103689971 PE=1 SV=1 - [A0A0G2K1K8_RAT]	0	0.024	4	1	1	1	707	79.5	7.36	0.00098196	0.762
P08010	Glutathione S-transferase Mu 2 OS=Rattus norvegicus GN=Gstm2 PE=1 SV=2 - [GSTM2_RAT]	173.8	0.6927	6	7	16	81	218	25.7	7.39	0.017543818	0.699696429
P20059	Hemopexin OS=Rattus norvegicus GN=Hpx PE=1 SV=3 - [HEMO_RAT]	605.74	0.537	1	23	23	261	460	51.3	7.65	3.47E-10	1.346511628
A0A0G2K6H2	Maleylacetoacetate isomerase OS=Rattus norvegicus GN=Gstz1 PE=1 SV=1 - [A0A0G2K6H2_RAT]	22.89	0.2279	4	4	4	6	215	23.8	7.77	0.002379776	0.741916667
D3ZJF8	Fc fragment of IgG-binding protein OS=Rattus norvegicus GN=Fcgbp PE=1 SV=3 - [D3ZJF8_RAT]	2.19	0.0035	1	1	1	1	2584	275	5.08	0.030032696	1.41225
P01048	T-kininogen 1 OS=Rattus norvegicus GN=Map1 PE=1 SV=2 - [KNT1_RAT]	322.71	0.3488	2	5	14	143	430	47.7	6.52	0.043949322	1.681240196
P09495	Tropomyosin alpha-4 chain OS=Rattus norvegicus GN=Tpm4 PE=1 SV=3 - [TPM4_RAT]	426.52	0.496	3	7	19	185	248	28.5	4.69	0.001689366	1.29225
A0A0H2UHM3	Haptoglobin OS=Rattus norvegicus GN=Hp PE=1 SV=1 - [A0A0H2UHM3_RAT]	316.17	0.4133	3	14	14	160	346	38.4	6.54	0.000000507	1.699290881
P04639	Apolipoprotein A-I OS=Rattus norvegicus GN=Apoa1 PE=1 SV=2 - [APOA1_RAT]	141.89	0.5135	1	12	12	64	259	30	5.74	0.000531572	1.297642857
A0A0G2K5E8	Collagen, type I, alpha 2 OS=Rattus norvegicus GN=NEWGENE_621351 PE=1 SV=1 - [A0A0G2K5E8_RAT]	8.28	0.0204	4	2	2	3	1274	120	9.2	0.000127325	1.4455
G3V913	Heat shock 27kDa protein 1 OS=Rattus norvegicus GN=Hspb1 PE=1 SV=1 - [G3V913_RAT]	204.44	0.5	2	10	10	94	206	22.8	6.21	9.2E-46	1.364781915
P05545	Serine protease inhibitor A3K OS=Rattus norvegicus GN=Serpina3k PE=1 SV=3 - [SPA3K_RAT]	178.09	0.4471	3	11	15	74	416	46.5	5.44	0.004131562	1.223326531
F1M446	Similar to KIAA0368 OS=Rattus norvegicus GN=RGD1306148 PE=1 SV=3 - [F1M446_RAT]	0	0.0082	1	1	1	1	1839	203.8	7.14	0.000502889	1.21175
P07483	Fatty acid-binding protein, heart OS=Rattus norvegicus GN=Fabp3 PE=1 SV=2 - [FABPH_RAT]	896.37	0.5338	1	8	8	426	133	14.8	6.33	1.24E-32	0.795130869
A0A0G2JSW3	Globin a4 OS=Rattus norvegicus GN=Hbb PE=1 SV=1 - [A0A0G2JSW3_RAT]	1956.5	0.8844	2	4	12	913	147	16	8.07	1.23E-294	1.785512901
B2RYQ2	Serine/threonine-protein phosphatase 2A activator OS=Rattus norvegicus GN=Ptpa PE=1 SV=1 - [B2RYQ2_RAT]	4.88	0.031	1	1	1	2	323	36.6	6.29	0.007417117	1.259
P07335	Creatine kinase B-type OS=Rattus norvegicus GN=Ckb PE=1 SV=2 - [KCRB_RAT]	589.7	0.5591	1	16	17	231	381	42.7	5.67	0.0000342	1.322759756
O55171	Acyl-coenzyme A thioesterase 2, mitochondrial OS=Rattus norvegicus GN=Acot2 PE=1 SV=1 - [ACOT2_RAT]	446.1	0.4592	8	17	17	182	453	49.7	7.83	0.0000015	1.208460894
B5DEN5	Eukaryotic translation elongation factor 1 beta 2 OS=Rattus norvegicus GN=Eef1b2 PE=1 SV=1 - [B5DEN5_RAT]	16.72	0.2756	2	5	5	8	225	24.7	4.72	0.0000005	1.2375625
D4AB26	SMC6 structural maintenance of chromosomes 6-like 1 (Yeast) (Predicted) OS=Rattus norvegicus GN=Smc6 PE=1 SV=1 - [D4AB26_RAT]	0	0.0109	1	1	1	2	1097	127.2	7.27	0.000521698	1.259
B2GUV5	V-type proton ATPase subunit G OS=Rattus norvegicus GN=Atp6v1g1 PE=1 SV=1 - [B2GUV5_RAT]	1.83	0.0932	1	1	1	1	118	13.7	7.28	0.000294142	1.24325
Q6P792	Four and a half LIM domains 1 OS=Rattus norvegicus GN=Fhl1 PE=1 SV=1 - [Q6P792_RAT]	224.09	0.4966	5	13	13	111	296	33.6	8.46	4.74E-08	1.756985849
Q5M862	Coiled-coil domain-containing protein 134 OS=Rattus norvegicus GN=Ccdc134 PE=2 SV=1 - [CC134_RAT]	0	0.0568	1	1	1	2	229	26.4	8.12	0.026547757	1.25425
P69897	Tubulin beta-5 chain OS=Rattus norvegicus GN=Tubb5 PE=1 SV=1 - [TBB5_RAT]	679.89	0.5923	4	3	20	261	444	49.6	4.89	3.02E-15	1.238107143
A0A0G2K6J5	Myosin light polypeptide 6 OS=Rattus norvegicus GN=Myl6 PE=1 SV=1 - [A0A0G2K6J5_RAT]	858.98	0.6291	4	7	10	378	151	17	4.55	1.32E-10	1.297175676
A0A0H2UHI5	Ab1-233 OS=Rattus norvegicus GN=Serpina3n PE=1 SV=1 - [A0A0H2UHI5_RAT]	160.51	0.4779	5	14	16	69	408	45.5	5.47	2.79E-20	1.351465686
P11517	Hemoglobin subunit beta-2 OS=Rattus norvegicus PE=1 SV=2 - [HBB2_RAT]	1552.92	0.8707	2	4	12	740	147	16	8.79	8.65E-122	1.462134812
G3V8V6	O-acetyl-ADP-ribose deacetylase MACROD1 OS=Rattus norvegicus GN=Macrod1 PE=1 SV=3 - [G3V8V6_RAT]	108.19	0.4979	4	8	8	36	243	27.1	8.09	0.036621786	0.829381944
Q8VIF7	Selenium-binding protein 1 OS=Rattus norvegicus GN=Selenbp1 PE=1 SV=1 - [SBP1_RAT]	151.16	0.5403	2	19	19	63	472	52.5	6.57	0.00000253	0.827496032
A0A097BVJ5	2',3'-cyclic-nucleotide 3'-phosphodiesterase OS=Rattus norvegicus GN=Cnp PE=2 SV=1 - [A0A097BVJ5_RAT]	0	0.0525	2	1	1	1	400	44.8	8.4	0.0229961	1.362
Q07936	Annexin A2 OS=Rattus norvegicus GN=Anxa2 PE=1 SV=2 - [ANXA2_RAT]	327.47	0.6195	2	19	19	139	339	38.7	7.69	1.33E-08	1.340311151
F2Z3T4	Muscleblind-like protein 2 OS=Rattus norvegicus GN=Mbnl2 PE=1 SV=1 - [MBNL2_RAT]	2.01	0.0241	3	1	1	1	373	40.1	9	0.027652989	1.2885
P08932	T-kininogen 2 OS=Rattus norvegicus PE=1 SV=2 - [KNT2_RAT]	346.44	0.4791	6	7	20	170	430	47.7	6.35	0.032417886	1.548882353
G3V7K3	Ceruloplasmin OS=Rattus norvegicus GN=Cp PE=1 SV=1 - [G3V7K3_RAT]	160.04	0.2701	4	23	23	61	1059	120.6	5.64	0.000000221	1.32920082
P15943-4	Isoform D of Amyloid-like protein 2 OS=Rattus norvegicus GN=Aplp2 - [APLP2_RAT]	2.24	0.0086	6	1	1	1	698	79.2	4.68	0.048974149	0.7865
D3ZRM0	Dual-specificity phosphatase 27, atypical OS=Rattus norvegicus GN=Dusp27 PE=1 SV=1 - [D3ZRM0_RAT]	2.9	0.0114	1	1	1	1	1137	128.7	5.16	0.026999873	1.32825
D4AB39	Uncharacterized protein OS=Rattus norvegicus PE=4 SV=3 - [D4AB39_RAT]	0	0.0968	1	1	1	2	155	17.6	8.07	0.008933216	0.795375
Q566C7	Diphosphoinositol polyphosphate phosphohydrolase 1 OS=Rattus norvegicus GN=Nudt3 PE=1 SV=1 - [NUDT3_RAT]	2.08	0.0595	1	1	1	1	168	19.1	6.34	0.002574563	0.826
A1A5P6	Uncharacterized protein (Fragment) OS=Rattus norvegicus PE=2 SV=1 - [A1A5P6_RAT]	0	0.0122	4	1	1	1	736	83.2	6.68	0.026105297	0.73725
P02770	Serum albumin OS=Rattus norvegicus GN=Alb PE=1 SV=2 - [ALBU_RAT]	4692.45	0.7401	1	2	47	2057	608	68.7	6.48	1.05E-09	1.267769068
Q62952	Dihydropyrimidinase-related protein 3 OS=Rattus norvegicus GN=Dpysl3 PE=1 SV=2 - [DPYL3_RAT]	50.22	0.1684	2	5	8	17	570	61.9	6.49	0.00000379	1.269805556
Q9ER30	Kelch-like protein 41 OS=Rattus norvegicus GN=Klhl41 PE=1 SV=1 - [KLH41_RAT]	53.93	0.1931	1	11	11	26	606	68.2	5.17	0.010432505	1.302067308
P62329	Thymosin beta-4 OS=Rattus norvegicus GN=Tmsb4x PE=1 SV=2 - [TYB4_RAT]	9.06	0.1591	4	1	1	4	44	5	5.06	0.000000047	1.289625
Q921A4	Cytoglobin OS=Rattus norvegicus GN=Cygb PE=1 SV=1 - [CYGB_RAT]	5.31	0.1053	1	2	2	2	190	21.5	6.8	0.042633328	0.767625
P70623	Fatty acid-binding protein, adipocyte OS=Rattus norvegicus GN=Fabp4 PE=1 SV=3 - [FABP4_RAT]	265	0.4091	6	7	7	110	132	14.7	7.94	2.58E-10	0.828047727
Q9EQP5	Prolargin OS=Rattus norvegicus GN=Prelp PE=2 SV=1 - [PRELP_RAT]	53.08	0.3183	1	11	11	28	377	43.2	9.45	0.0000338	1.318383929
M0R757	Elongation factor 1-alpha OS=Rattus norvegicus GN=LOC100360413 PE=3 SV=1 - [M0R757_RAT]	265.57	0.381	3	5	13	115	462	50.1	9.01	0.003340408	1.363736842
Q498E0	Thioredoxin domain-containing protein 12 OS=Rattus norvegicus GN=Txndc12 PE=2 SV=2 - [TXD12_RAT]	18.06	0.2294	2	3	3	8	170	19	5.4	0.00000152	1.2555
Q9QZ76	Myoglobin OS=Rattus norvegicus GN=Mb PE=1 SV=3 - [MYG_RAT]	1698.89	0.6688	1	15	15	667	154	17.1	8.1	1.47E-14	0.824733409
P70584	Short/branched chain specific acyl-CoA dehydrogenase, mitochondrial OS=Rattus norvegicus GN=Acadsb PE=1 SV=1 - [ACDSB_RAT]	13.66	0.081	2	2	2	3	432	47.8	8.06	0.008299115	0.645416667
P97563	Rattus norvegicus thymosin beta-like protein OS=Rattus norvegicus GN=Tmsb15b2 PE=2 SV=1 - [P97563_RAT]	9.06	0.1556	1	1	1	6	45	5.3	5.36	0.00000177	1.26525
P51886	Lumican OS=Rattus norvegicus GN=Lum PE=1 SV=1 - [LUM_RAT]	190.08	0.4112	1	12	12	91	338	38.3	6.43	6.38E-17	1.353655882
D3ZZC1	RCG43947 OS=Rattus norvegicus GN=Txndc5 PE=1 SV=1 - [D3ZZC1_RAT]	18.13	0.1751	1	5	5	7	417	46.3	5.88	0.002403893	1.227321429
A0A0G2JY31	Alpha-1-antiproteinase OS=Rattus norvegicus GN=Serpina1 PE=1 SV=1 - [A0A0G2JY31_RAT]	301.25	0.4745	3	17	17	130	411	46.1	6.07	0.000427402	1.252685547
Q6P725	Desmin OS=Rattus norvegicus GN=Des PE=1 SV=1 - [Q6P725_RAT]	2363.26	0.7612	7	33	38	1085	469	53.4	5.27	1.3E-55	1.431326816
A0A0H2UHR7	Filamin-C OS=Rattus norvegicus GN=Flnc PE=1 SV=1 - [A0A0H2UHR7_RAT]	934.06	0.3958	2	70	80	379	2693	287.1	5.91	8.34E-09	1.258874251
Q5J3L2	Vomeronasal type-1 receptor OS=Rattus norvegicus GN=Vom1r89 PE=3 SV=1 - [Q5J3L2_RAT]	14.04	0.0328	1	1	1	16	305	35.3	9.54	0.000000047	0.69925
F1LWE6	Musashi RNA-binding protein 2 OS=Rattus norvegicus GN=Msi2 PE=1 SV=3 - [F1LWE6_RAT]	0	0.0432	3	1	1	1	278	29.8	9.17	0.004547798	1.35275
P12346	Serotransferrin OS=Rattus norvegicus GN=Tf PE=1 SV=3 - [TRFE_RAT]	1257.25	0.5444	6	36	37	542	698	76.3	7.28	8.45E-16	1.220083652
P11598	Protein disulfide-isomerase A3 OS=Rattus norvegicus GN=Pdia3 PE=1 SV=2 - [PDIA3_RAT]	185.87	0.5208	2	22	22	89	505	56.6	6.21	3.45E-31	1.236106322
Q5RJR9	Serine (Or cysteine) proteinase inhibitor, clade H, member 1, isoform CRA_b OS=Rattus norvegicus GN=Serpinh1 PE=1 SV=1 - [Q5RJR9_RAT]	191.19	0.3885	2	13	13	80	417	46.5	8.82	3.73E-17	1.348940625
P62864	40S ribosomal protein S30 OS=Rattus norvegicus GN=Fau PE=1 SV=1 - [RS30_RAT]	9.43	0.1695	2	1	1	4	59	6.6	12.15	0.004770158	1.3736875
A0A0G2K9Y0	Immunoglobulin heavy constant mu OS=Rattus norvegicus GN=Ighm PE=4 SV=1 - [A0A0G2K9Y0_RAT]	162.8	0.2056	11	3	7	65	467	51.6	7.11	0.000338983	1.34846875
P97541	Heat shock protein beta-6 OS=Rattus norvegicus GN=Hspb6 PE=1 SV=1 - [HSPB6_RAT]	284.17	0.9012	1	9	9	105	162	17.5	6.52	0.0000147	1.48679902
P02454	Collagen alpha-1(I) chain OS=Rattus norvegicus GN=Col1a1 PE=1 SV=5 - [CO1A1_RAT]	20.12	0.042	2	5	5	9	1453	137.9	5.92	0.00000611	1.245416667
P18418	Calreticulin OS=Rattus norvegicus GN=Calr PE=1 SV=1 - [CALR_RAT]	70.06	0.3558	1	11	11	34	416	48	4.49	0.000000031	1.238794118
E9PTV9	Glyceraldehyde-3-phosphate dehydrogenase OS=Rattus norvegicus GN=RGD1562758 PE=1 SV=2 - [E9PTV9_RAT]	1393.98	0.4384	7	3	12	628	333	35.8	7.72	5.14E-11	1.202384615
F1LPM3	Sorbin and SH3 domain-containing protein 2 OS=Rattus norvegicus GN=Sorbs2 PE=1 SV=2 - [F1LPM3_RAT]	180.74	0.1697	4	14	15	74	1196	134.1	8.41	0.048990067	1.207075758
G3V8C3	Vimentin OS=Rattus norvegicus GN=Vim PE=1 SV=1 - [G3V8C3_RAT]	873.13	0.6824	25	24	32	362	466	53.7	5.12	7.5E-39	1.649643041
A0A0G2K1F9	Glycerol-3-phosphate dehydrogenase, mitochondrial OS=Rattus norvegicus GN=Gpd2 PE=1 SV=1 - [A0A0G2K1F9_RAT]	2.15	0.0151	4	1	1	1	598	67.3	6.28	0.000719529	0.75625
G3V7U0	Cysteine and glycine-rich protein 3 OS=Rattus norvegicus GN=Csrp3 PE=1 SV=1 - [G3V7U0_RAT]	429.6	0.5206	3	10	10	212	194	20.8	8.54	0.000000062	1.481646409
F1M853	Ribosome-binding protein 1 OS=Rattus norvegicus GN=Rrbp1 PE=1 SV=3 - [F1M853_RAT]	8.51	0.1473	1	5	5	10	1453	157.4	9.07	0.000041	1.333107143
D4ABA9	Xin actin-binding repeat-containing 1 OS=Rattus norvegicus GN=Xirp1 PE=1 SV=2 - [D4ABA9_RAT]	32.62	0.1535	1	10	11	16	1153	125.7	5.41	0.001019951	1.226133333
P02764	Alpha-1-acid glycoprotein OS=Rattus norvegicus GN=Orm1 PE=2 SV=1 - [A1AG_RAT]	19.72	0.1463	2	4	4	10	205	23.6	5.91	0.011578798	1.9277
G3V8R0	Similar to sid2057p OS=Rattus norvegicus GN=RGD1311703 PE=1 SV=1 - [G3V8R0_RAT]	0	0.0884	1	1	1	1	181	19.9	4.84	0.002213916	1.20675
A0A0G2JST3	Keratin, type II cytoskeletal 1 OS=Rattus norvegicus GN=Krt1 PE=1 SV=1 - [A0A0G2JST3_RAT]	88.97	0.072	2	5	5	44	625	64.7	7.93	2.63E-28	1.501424419
Q5EB55	Gbe1 protein (Fragment) OS=Rattus norvegicus GN=Gbe1 PE=2 SV=1 - [Q5EB55_RAT]	29.25	0.153	2	1	7	14	536	61.8	6.07	0.002092435	1.61925
Q9JKB7	Guanine deaminase OS=Rattus norvegicus GN=Gda PE=1 SV=1 - [Q9JKB7_RAT]	82.55	0.293	2	13	13	34	454	50.9	5.72	0.009406927	1.208183824
A0A0G2JZY3	RALBP1-associated Eps domain-containing 1 OS=Rattus norvegicus GN=Reps1 PE=1 SV=1 - [A0A0G2JZY3_RAT]	4.08	0.0094	1	1	1	2	744	80.5	5.88	0.033705009	0.79
P04785	Protein disulfide-isomerase OS=Rattus norvegicus GN=P4hb PE=1 SV=2 - [PDIA1_RAT]	163.47	0.4204	2	20	20	75	509	56.9	4.93	5.97E-21	1.38307
F1LWM8	Oxysterol-binding protein OS=Rattus norvegicus GN=Osbpl10 PE=3 SV=3 - [F1LWM8_RAT]	0	0.0159	1	1	1	1	627	69.9	7.64	0.0000684	1.2235
F1LZH0	Ig kappa chain V19-17-like OS=Rattus norvegicus GN=LOC100912707 PE=1 SV=2 - [F1LZH0_RAT]	3.83	0.122	1	1	1	1	123	13.6	7.99	0.00508369	1.41925
D3ZIF5	Adaptor-related protein complex 3, beta 1 subunit OS=Rattus norvegicus GN=Ap3b1 PE=1 SV=1 - [D3ZIF5_RAT]	2.65	0.0113	2	1	1	1	794	87.7	5.77	0.032986291	0.8055
P13832	Myosin regulatory light chain RLC-A OS=Rattus norvegicus GN=Rlc-a PE=2 SV=2 - [MRLCA_RAT]	58.58	0.6221	1	4	8	25	172	19.9	4.81	0.001335114	1.237863636
Q499V1	Uridine phosphorylase OS=Rattus norvegicus GN=Upp1 PE=1 SV=1 - [Q499V1_RAT]	0	0.0417	1	1	1	1	312	34.1	6.73	0.00104513	1.273
A0A0G2K3C6	Glutathione S-transferase theta-2-like OS=Rattus norvegicus GN=LOC103694879 PE=4 SV=1 - [A0A0G2K3C6_RAT]	2.6	0.0552	2	1	1	1	181	20.3	7.03	0.000410028	0.80425
B5DFG4	Heat shock 27kD protein family, member 7 (Cardiovascular) OS=Rattus norvegicus GN=Hspb7 PE=2 SV=1 - [B5DFG4_RAT]	117.23	0.5621	2	8	8	70	169	18.6	6.42	0.002760915	1.381257143
Q4FZU2	Keratin, type II cytoskeletal 6A OS=Rattus norvegicus GN=Krt6a PE=1 SV=1 - [K2C6A_RAT]	42.87	0.067	21	2	4	20	552	59.2	7.94	2.66E-08	1.40675
Q641Z9	Succinate dehydrogenase complex subunit C OS=Rattus norvegicus GN=Sdhc PE=1 SV=1 - [Q641Z9_RAT]	11.14	0.1243	1	2	2	5	169	18.2	10.21	0.024270071	0.8013
Q6P6R6	Transglutaminase 2, C polypeptide OS=Rattus norvegicus GN=Tgm2 PE=2 SV=1 - [Q6P6R6_RAT]	408.26	0.4606	3	28	28	186	686	76.9	5.07	2.28E-54	1.512006944
Q62667	Major vault protein OS=Rattus norvegicus GN=Mvp PE=1 SV=4 - [MVP_RAT]	39.53	0.2207	2	15	15	21	861	95.7	5.58	1.87E-11	1.208154762
Q63011	Zero beta-globin (Fragment) OS=Rattus norvegicus PE=3 SV=1 - [Q63011_RAT]	726.53	0.8151	3	5	10	357	146	15.9	7.3	6.73E-77	1.22052551
P11884	Aldehyde dehydrogenase, mitochondrial OS=Rattus norvegicus GN=Aldh2 PE=1 SV=1 - [ALDH2_RAT]	491.58	0.5029	3	1	20	206	519	56.5	7.05	0.000188595	0.787568182
A0A0G2JV08	Suppressor of zeste 12 homolog (Drosophila) OS=Rattus norvegicus GN=Suz12 PE=1 SV=1 - [A0A0G2JV08_RAT]	2	0.0167	2	1	1	3	717	80.1	9.33	0.03589422	1.68225
D3ZZN3	Acetyl-coenzyme A synthetase OS=Rattus norvegicus GN=Acss1 PE=3 SV=1 - [D3ZZN3_RAT]	182.87	0.3768	1	21	21	78	682	74.8	6.86	3.28E-18	0.827163462
A0A097BW25	Periostin OS=Rattus norvegicus GN=Postn PE=1 SV=1 - [A0A097BW25_RAT]	174.73	0.3946	2	22	22	62	783	87.1	7.25	0.002036957	2.168532258
P18614	Integrin alpha-1 OS=Rattus norvegicus GN=Itga1 PE=1 SV=1 - [ITA1_RAT]	0	0.011	1	1	1	1	1180	130.7	5.96	0.030220055	0.78325
P16296	Coagulation factor IX OS=Rattus norvegicus GN=F9 PE=2 SV=2 - [FA9_RAT]	2.81	0.0346	1	1	1	1	462	51.8	5.3	0.002532725	1.20675
B0BMS8	Myl9 protein OS=Rattus norvegicus GN=Myl9 PE=1 SV=1 - [B0BMS8_RAT]	32.55	0.4477	2	2	6	18	172	19.8	4.92	0.002539497	1.256375
Q6IG05	Keratin, type II cytoskeletal 75 OS=Rattus norvegicus GN=Krt75 PE=3 SV=2 - [K2C75_RAT]	18.93	0.0535	21	1	3	7	542	59	8.07	0.000413173	1.28175
O09019	Nestin (Fragment) OS=Rattus norvegicus GN=Nes PE=4 SV=1 - [O09019_RAT]	13.81	0.15	5	1	1	7	60	6.6	8.75	0.0000176	1.31975
M0R6B4	60S ribosomal protein L9 pseudogene OS=Rattus norvegicus GN=LOC103692519 PE=4 SV=2 - [M0R6B4_RAT]	12.57	0.145	2	2	2	7	200	22.6	9.96	0.025460443	1.20375
B5DFB2	RB-binding protein 4, chromatin-remodeling factor OS=Rattus norvegicus GN=Rbbp4 PE=1 SV=1 - [B5DFB2_RAT]	2.1	0.0188	3	1	1	1	425	47.6	4.89	0.000889847	0.79075
Q7TN00	Cardiac titin N2BA isoform (Fragment) OS=Rattus norvegicus PE=2 SV=2 - [Q7TN00_RAT]	256.2	0.205	7	44	53	117	3410	375.5	5.85	0.00000776	1.21925
A0A0G2JXB1	Galectin OS=Rattus norvegicus GN=Lgals3 PE=1 SV=1 - [A0A0G2JXB1_RAT]	100.66	0.2262	8	6	6	43	252	26.3	8.57	0.010624089	2.320627907
D3ZC99	Tetratricopeptide repeat domain 34 OS=Rattus norvegicus GN=Ttc34 PE=4 SV=1 - [D3ZC99_RAT]	2.44	0.0126	1	1	1	2	554	60.5	7.3	0.00000911	0.689875
M0R961	Far upstream element-binding protein 2 OS=Rattus norvegicus GN=Khsrp PE=1 SV=1 - [M0R961_RAT]	0	0.0153	3	1	1	1	721	74.2	6.96	0.0000375	1.39175
D4A6G6	Ribosomal protein S19-like OS=Rattus norvegicus GN=LOC100362339 PE=4 SV=1 - [D4A6G6_RAT]	11.91	0.2	9	3	3	10	145	16.1	10.4	0.003703196	1.265575
D4AB17	Phosphoribosylformylglycinamidine synthase-like OS=Rattus norvegicus GN=Pfas PE=1 SV=3 - [D4AB17_RAT]	2.12	0.0079	2	1	1	1	1271	136.8	5.69	0.001552419	1.262
P15865	Histone H1.4 OS=Rattus norvegicus GN=Hist1h1e PE=1 SV=3 - [H14_RAT]	94.09	0.274	5	6	7	42	219	22	11.11	0.026914369	1.318038462
Q4KM66	LOC500183 protein OS=Rattus norvegicus GN=Igkc PE=1 SV=1 - [Q4KM66_RAT]	293.45	0.4274	11	8	8	119	234	25.7	5.58	1.11E-09	1.239643162
H6X2V7	Pentaxin OS=Rattus norvegicus GN=crp PE=3 SV=1 - [H6X2V7_RAT]	34.9	0.2348	17	4	4	14	230	25.4	5.11	0.00000305	1.229428571
